# Supplementary material for: Modeling and Analysis of Morphology of Injection Molding Polypropylene Parts Induced by In-Mold Annealing
Source: Polymers (Basel). 2022 Dec 1;14(23):5245. doi: 10.3390/polym14235245 (PMC9740916; doi:10.3390/polym14235245)
Supplement: Supplementary file 1 [file polymers-14-05245-s001.zip]

Archive with 1 entries (1 files):
- polymers-2040165-supplementary.pdf
